# Supplementary material for: Saffron’s protective role against atherosclerosis-induced cataract progression in New Zealand white rabbits with phytochemical analysis of saffron’s extract
Source: PLoS One. 2025 Jan 14;20(1):e0315178. doi: 10.1371/journal.pone.0315178 (PMC11731970; doi:10.1371/journal.pone.0315178)
Supplement: S1 File — (XLSX) [file pone.0315178.s001.xlsx]

## Sheet: Supplementary information 1
HPLC reports for crocin
Concentration (PPM)	Area (AU)
4	102881
8	204517
16	425037
32	837130
63	1.73516e+06
125	3.42945e+06
250	6.91873e+06
500	1.29975e+07

## Sheet: Supplementary information 2
HPLC reports for crocetin
Concentration (PPM)	Area (AU)
4	275347
8	554580
16	988284
32	1853563
63	3507423
125	7.01128e+06
250	1.4524e+07
500	2.79202e+07
